# Supplementary material for: Factors Associated with Vitamin D Testing: A Population-Based Cohort Study in Queensland, Australia
Source: Nutrients. 2025 Aug 4;17(15):2549. doi: 10.3390/nu17152549 (PMC12348133; doi:10.3390/nu17152549)
Supplement: Supplementary file 1 [file nutrients-17-02549-s001.zip]

Archive with 1 entries (1 files):
- nutrients-3735692-supplementary.pdf
